# Supplementary material for: Quantitative Microbial Risk Assessment of Helicobacter pylori and Enteric Pathogens in Fresh Vegetables in the Central Highlands of Peru
Source: Foods. 2026 May 5;15(9):1596. doi: 10.3390/foods15091596 (PMC13163335; doi:10.3390/foods15091596)
Supplement: Supplementary file 1 [file foods-15-01596-s001.zip]

Archive with 1 entries (1 files):
- foods-4258536-supplementary.pdf
